# Supplementary material for: The Transcriptional Responses of Ectomycorrhizal Fungus, Cenococcum geophilum, to Drought Stress
Source: J Fungi (Basel). 2022 Dec 21;9(1):15. doi: 10.3390/jof9010015 (PMC9864566; doi:10.3390/jof9010015)
Supplement: Supplementary file 1 [file jof-09-00015-s001.zip]

Archive with 1 entries (1 files):
- jof-2077976-supplementary.pdf
